# Supplementary material for: Molecular Mechanisms of Selenium Mitigating Lead Toxicity in Chickens via Mitochondrial Pathway: Selenoproteins, Oxidative Stress, HSPs, and Apoptosis
Source: Toxics. 2023 Aug 25;11(9):734. doi: 10.3390/toxics11090734 (PMC10536545; doi:10.3390/toxics11090734)
Supplement: Supplementary file 1 [file toxics-11-00734-s001.zip]

Archive with 1 entries (1 files):
- toxics-2479501-supplementary.pdf
